# Supplementary material for: Recovery of Metals from the “Black Mass” of Waste Portable Li-Ion Batteries with Choline Chloride-Based Deep Eutectic Solvents and Bi-Functional Ionic Liquids by Solvent Extraction
Source: Molecules. 2024 Jul 2;29(13):3142. doi: 10.3390/molecules29133142 (PMC11243434; doi:10.3390/molecules29133142)
Supplement: Supplementary file 1 [file molecules-29-03142-s001.zip]

Archive with 1 entries (1 files):
- molecules-3028754-supplementary.pdf
